# Supplementary material for: Development and evaluation of machine learning models for predicting large-for-gestational-age newborns in women exposed to radiation prior to pregnancy
Source: BMC Med Inform Decis Mak. 2024 Jun 20;24:174. doi: 10.1186/s12911-024-02556-6 (PMC11188254; doi:10.1186/s12911-024-02556-6)
Supplement: Supplementary file 1 — Supplementary Material 1 [file 12911_2024_2556_MOESM1_ESM.xlsx]

## Sheet: Table S1
153 features included in machine learning models as candidate variables for predictors
Number	Characteristics	Overall (455)	Not LGA (413)	LGA (42)	P value
1	Maternal_congenital malformation	1(0.22%)	1(0.24%)	0(0.00%)	0.159
2	Maternal_pre-pregnancy medication	53(11.65%)	49(11.86%)	4(9.52%)	0.843
3	Maternal_hepatitis B vaccine or rubella vaccine	211(46.37%)	190(46.00%)	21(50.00%)	0.74
4	Maternal_contraception	174(38.24%)	160(38.74%)	14(33.33%)	0.603
5	Menstrual regularity	28(6.15%)	26(6.30%)	2(4.76%)	0.955
6	Dysmenorrhea	224(49.23%)	202(48.91%)	22(52.38%)	0.16
7	Maternal_history of preterm birth	3(0.66%)	3(0.73%)	0(0.00%)	0.655
8	Maternal_child with birth defects	3(0.66%)	3(0.73%)	0(0.00%)	0.655
9	Maternal_intermarry within two generations	2(0.44%)	2(0.48%)	0(0.00%)	0.44
10	Maternal_family history of mental retardation	1(0.22%)	1(0.24%)	0(0.00%)	0.159
11	Maternal_family history of congenital heart disease	2(0.44%)	2(0.48%)	0(0.00%)	0.44
12	Maternal_hating meat and eggs before pregnancy	9(1.98%)	8(1.94%)	1(2.38%)	0.7
13	Maternal_hating vegetables before pregnancy	5(1.10%)	5(1.21%)	0(0.00%)	0.952
14	Maternal_eating raw meat before pregnancy	6(1.32%)	5(1.21%)	1(2.38%)	0.939
15	Maternal_smoking before pregnancy	5(1.10%)	5(1.21%)	0(0.00%)	0.952
16	Maternal_secondhand smoking before pregnancy	209(45.93%)	193(46.73%)	16(38.10%)	0.364
17	Maternal_drinking before pregnancy	46(10.11%)	40(9.69%)	6(14.29%)	0.501
18	Maternal_drug before pregnancy	2(0.44%)	2(0.48%)	0(0.00%)	0.44
19	Maternal_halitosis	28(6.15%)	25(6.05%)	3(7.14%)	0.955
20	Maternal_gingival bleeding	114(25.05%)	104(25.18%)	10(23.81%)	0.993
21	Maternal_life/work pressure
	none	267(58.68%)	247(59.81%)	20(47.62%)	0.228
	mild	172(37.8%)	151(36.56%)	21(50.00%)
	severe	16(3.52%)	15(3.63%)	1(2.38%)
22	Maternal_interpersonal tension
	none	395(86.81%)	358(86.68%)	37(88.10%)	0.92
	mild	40(8.79%)	37(8.96%)	3(7.14%)
	severe	20(4.40%)	18(4.36%)	2(4.76%)
23	Maternal_economic pressure
	none	315(69.23%)	289(69.98%)	26(61.90%)	0.402
	mild	131(28.79%)	117(28.32%)	14(33.33%)
	severe	9(1.98 %)	7(1.69%)	2(4.76%)
24	Maternal_preparing for pregnancy	17(3.74%)	17(4.12%)	0(0.00%)	0.361
25	Maternal_stopping contraception	405(89.01%)	366(88.62%)	39(92.86%)	0.564
26	Maternal_sterility	5(1.10%)	5(1.21%)	0(0.00%)	0.952
27	Maternal_adnexitis	23(5.05%)	23(5.57%)	0(0.00%)	0.23
28	Maternal_exposure to noise	54(11.87%)	49(11.86%)	5(11.90%)	0.808
29	Maternal_exposure to heavy metal	3(0.66%)	3(0.73%)	0(0.00%)	0.655
30	Maternal_exposure to organic solvent	16(3.52%)	15(3.63%)	1(2.38%)	0.984
31	Maternal_exposure to high temperature	18(3.96%)	16(3.87%)	2(4.76%)	0.893
32	Maternal_keeping pets	51(11.21%)	48(11.62%)	3(7.14%)	0.535
33	Maternal_exposure to shock	9(1.98%)	7(1.69%)	2(4.76%)	0.436
34	Maternal_height
	< 150 cm	3(0.66%)	3(0.73%)	0(0.00%)	0.948
	150-159 cm	221(48.57%)	200(48.43%)	21(50.00%)
	160-169 cm	218(47.91%)	198(47.94%)	20(47.62%)
	≥170 cm	13(2.86%)	12(2.91%)	1(2.38%)
35	Maternal_retardation	1(0.22%)	1(0.24%)	0(0.00%)	0.159
36	Maternal_abnormal thyroid physical examination	1(0.22%)	0(0.00%)	1(2.38%)	0.159
37	Maternal_heart murmur	1(0.22%)	1(0.24%)	0(0.00%)	0.159
38	Maternal_abnormal uterine size	47(10.33%)	42(10.17%)	5(11.9%)	0.931
39	Maternal_poor uterine activity	1(0.22%)	1(0.24%)	0(0.00%)	0.159
40	Maternal_abnormal vaginal secretions	16(3.52%)	12(2.91%)	4(9.52%)	0.075
41	Maternal_colpitis	3(0.66%)	3(0.73%)	0(0.00%)	0.655
42	Paternal_nationality
	Han nationality	447(98.24%)	407(98.55%)	40(95.24%)	0.348
	minorities	8(1.76%)	6(1.45%)	2(4.76%)
43	Paternal_education level
	Below junior high school	174(38.24%)	158(38.26%)	16(38.10%)	0.922
	Senior high school	151(33.19%)	138(33.41%)	13(30.95%)
	Bachelor's degrees and above	130(28.57%)	117(28.33%)	13(30.95%)
44	Paternal_occupation
	Manual labour	318(69.89%)	287(69.49%)	31(73.81%)	0.149
	Service industry	31(6.81%)	30(7.26%)	1(2.38%)
	Brain work	72(15.82%)	62(15.01%)	10(23.81%)
	Unemployed	2(0.44%)	2(0.48%)	0(0.00%)
	Others	32(7.03%)	32(7.75%)	0(0.00%)
45	Maternal_nationality
	Han nationality	448(98.46%)	407(98.55%)	41(97.62%)	0.847
	minorities	7(1.54%)	6(1.45%)	1(2.38%)
46	Maternal_education level
	Below junior high school	168(36.92%)	154(37.29%)	14(33.33%)	0.681
	Senior high school	146(32.09%)	130(31.48%)	16(38.10%)
	Bachelor's degrees and above	141(30.99%)	129(31.23%)	12(28.57%)
47	Maternal_occupation
	Manual labour	302(66.37%)	276(66.83%)	26(61.90%)	0.384
	Service industry	43(9.45%)	41(9.93%)	2(4.76%)
	Brain work	74(16.26%)	63(15.25%)	11(26.19%)
	Unemployed	9(1.98%)	8(1.94%)	1(2.38%)
	Others	27(5.93%)	25(6.05%)	2(4.76%)
48	Regional population density
	High	450(98.9%)	408(98.79%)	42(100.0%)	0.952
	Low	5(1.10%)	5(1.21%)	0(0.00%)
49	Maternal_monilial infection	5(1.10%)	5(1.21%)	0(0.00%)	0.952
50	Maternal_trichomonas infection	1(0.22%)	1(0.24%)	0(0.00%)	0.159
51	Maternal_leucorrhea cleanliness
	I	197(43.3%)	180(43.58%)	17(40.48%)	0.231
	II	214(47.03%)	196(47.46%)	18(42.86%)
	III	39(8.57%)	32(7.75%)	7(16.67%)
	IV	5(1.10%)	5(1.21%)	0(0.00%)
52	Maternal_abnormal urine routine	58(12.75%)	52(12.59%)	6(14.29%)	0.943
53	Maternal_ABO blood types
	none	1(0.22%)	1(0.24%)	0(0.00%)	0.742
	A	130(28.57%)	118(28.57%)	12(28.57%)
	B	133(29.23%)	124(30.02%)	9(21.43%)
	AB	43(9.45%)	39(9.44%)	4(9.52%)
	O	148(32.53%)	131(31.72%)	17(40.48%)
54	Maternal_Rhesus negative type	6(1.32%)	5(1.21%)	1(2.38%)	0.939
55	Maternal_treponema pallidum positive	4(0.88%)	3(0.73%)	1(2.38%)	0.821
56	Maternal_chlamydia trachomatis positive	2(0.44%)	2(0.48%)	0(0.00%)	0.44
57	Maternal_hepatitis B surface antigen positive	18(3.96%)	15(3.63%)	3(7.14%)	0.486
58	Maternal_hepatitis B e antigen positive	5(1.10%)	2(0.48%)	3(7.14%)	0.002
59	Maternal_rubella virus IgG antibody positive	267(58.68%)	244(59.08%)	23(54.76%)	0.706
60	Maternal_cytomegalovirus IgG antibody positive	180(39.56%)	162(39.23%)	18(42.86%)	0.77
61	Maternal_cytomegalovirus IgM antibody positive	2(0.44%)	2(0.48%)	0(0.00%)	0.44
62	Maternal_toxoplasma IgG antibody positive	12(2.64%)	11(2.66%)	1(2.38%)	0.692
63	Maternal_toxoplasma IgM antibody positive	7(1.54%)	6(1.45%)	1(2.38%)	0.847
64	Paternal_anemia	10(2.20%)	10(2.42%)	0(0.00%)	0.64
65	Paternal_hypertension	1(0.22%)	1(0.24%)	0(0.00%)	0.159
66	Paternal_chronic nephritis	1(0.22%)	1(0.24%)	0(0.00%)	0.159
67	Paternal_heart disease	2(0.44%)	2(0.48%)	0(0.00%)	0.44
68	Paternal_diabetes	1(0.22%)	1(0.24%)	0(0.00%)	0.159
69	Paternal_tuberculosis	3(0.66%)	2(0.48%)	1(2.38%)	0.655
70	Paternal_hepatitis B	10(2.20%)	10(2.42%)	0(0.00%)	0.64
71	Paternal_congenital malformation	4(0.88%)	4(0.97%)	0(0.00%)	0.821
72	Paternal_pre-pregnancy medication	9(1.98%)	8(1.94%)	1(2.38%)	0.7
73	Paternal_hepatitis B vaccine or rubella vaccine	215(47.25%)	190(46.0%)	25(59.52%)	0.131
74	Paternal_intermarry within two generations	2(0.44%)	2(0.48%)	0(0.00%)	0.44
75	Paternal_family history of mental retardation	16(3.52%)	14(3.39%)	2(4.76%)	0.984
76	Paternal_family history of diabetes	10(2.20%)	8(1.94%)	2(4.76%)	0.524
77	Paternal_family history of congenital heart disease	1(0.22%)	1(0.24%)	0(0.00%)	0.159
78	Paternal_hating meat and eggs	6(1.32%)	6(1.45%)	0(0.00%)	0.939
79	Paternal_hating vegetables	6(1.32%)	6(1.45%)	0(0.00%)	0.939
80	Paternal_eating raw meat	5(1.10%)	5(1.21%)	0(0.00%)	0.952
81	Paternal_smoking	232(50.99%)	206(49.88%)	26(61.90%)	0.186
82	Paternal_secondhand smoking	265(58.24%)	238(57.63%)	27(64.29%)	0.503
83	Paternal_drinking	261(57.36%)	237(57.38%)	24(57.14%)	0.894
84	Paternal_life/work pressure
	none	285(62.64%)	267(64.65%)	18(42.86%)	0.009
	mild	152(33.41%)	132(31.96%)	20(47.62%)
	severe	18(3.96%)	14(3.39%)	4(9.52%)
85	Paternal_interpersonal tension
	none	405(89.01%)	371(89.83%)	34(80.95%)	0.175
	mild	35(7.69%)	30(7.26%)	5(11.90%)
	severe	15(3.30%)	12(2.91%)	3(7.14%)
86	Paternal_economic pressure
	none	285(62.64%)	262(63.44%)	23(54.76%)	0.016
	mild	154(33.85 %)	139(33.66%)	15(35.71%)
	severe	16(3.52 %)	12(2.90%)	4(9.52%)
87	Paternal_preparing for pregnancy	16(3.52%)	15(3.63%)	1(2.38%)	0.984
88	Paternal_mumps	8(1.76%)	6(1.45%)	2(4.76%)	0.348
89	Paternal_orchitis	1(0.22%)	1(0.24%)	0(0.00%)	0.159
90	Paternal_varicosity	2(0.44%)	2(0.48%)	0(0.00%)	0.44
91	Paternal_exposure to radiation	106(23.30%)	96(23.24%)	10(23.81%)	0.913
92	Paternal_exposure to noise	70(15.38%)	62(15.01%)	8(19.05%)	0.641
93	Paternal_exposure to heavy metal	10(2.20%)	9(2.18%)	1(2.38%)	0.64
94	Paternal_exposure to organic solvent	20(4.40%)	18(4.36%)	2(4.76%)	0.784
95	Paternal_exposure to high temperature	38(8.35%)	34(8.23%)	4(9.52%)	0.996
96	Paternal_keeping pets	33(7.25%)	31(7.51%)	2(4.76%)	0.733
97	Paternal_exposure to shock	15(3.30%)	12(2.91%)	3(7.14%)	0.312
98	Paternal_height
	< 160 cm	3(0.66%)	3(0.73%)	0(0.00%)	0.954
	160-169 cm	135(29.67%)	122(29.54%)	13(30.95%)
	170-179 cm	284(62.42%)	258(62.47%)	26(61.9%)
	≥180 cm	33(7.25%)	30(7.26%)	3(7.14%)
99	Paternal_abnormal prepuce examination	44 (9.67 %)	40(9.48%)	4(9.52%)	0.901
100	Paternal_varicocele	1(0.22%)	1(0.24%)	0(0.00%)	0.159
101	Paternal_ABO blood types
	none	2(0.44%)	2(0.48%)	0(0.00%)	0.42
	A	148(32.53%)	134(32.45%)	14(33.33%)
	B	111(24.4%)	104(25.18%)	7(16.67%)
	AB	43(9.45%)	36(8.72%)	7(16.67%)
	O	151(33.19%)	137(33.17%)	14(33.33%)
102	Paternal_Rhesus negative type	454(99.78%)	412(99.76%)	42(100.0%)	0.159
103	Paternal_abnormal urine routine	27(5.93%)	24(5.81%)	3(7.14%)	0.996
104	Paternal_treponema pallidum positive	1(0.22%)	1(0.24%)	0(0.00%)	0.159
105	Paternal_hepatitis B surface antigen positive	32(7.03%)	31(7.51%)	1(2.38%)	0.357
106	Paternal_hepatitis B e antigen positive	6(1.32%)	5(1.21%)	1(2.38%)	0.939
107	High risk
	none	253(55.6%)	232(56.17%)	21(50.00%)	0.665
	woman at high risk	94(20.66%)	83(20.10%)	11(26.19%)
	man at high risk	21(4.62%)	20(4.84%)	1(2.38%)
	both at high risk	87(19.12%)	78(18.89%)	9(21.43%)
108	Maternal_taking medicine in early pregnancy	34(7.47%)	31(7.51%)	3(7.14%)	0.824
109	Maternal_starting taking folacin
	at least 3 months prior to menopause	170(37.36%)	156(37.77%)	14(33.33%)	0.622
	1 to 2 months before menopause	88(19.34%)	82(19.85%)	6(14.29%)
	after the menopause	130(28.57%)	116(28.09%)	14(33.33%)
	not taking	67(14.73%)	59(14.29%)	8(19.05%)
110	Maternal_taking folacin regularly
	regularly	356(78.24%)	329(79.66%)	27(64.29%)	0.02
	irregularly	32(7.03%)	25(6.05%)	7(16.67%)
	not taking	67(14.73%)	59(14.29%)	8(19.05%)
111	Husband quitting smoking
	quitting smoking	323(70.99%)	293(70.94%)	30(71.43%)	0.911
	reduced smoking	95(20.88%)	87(21.07%)	8(19.05%)
	the same or increased smoking	37(8.13%)	33(7.99%)	4(9.52%)
112	Maternal_hating meat and eggs in early pregnancy	13(2.86%)	10(2.42%)	3(7.14%)	0.206
113	Maternal_hating vegetables in early pregnancy	15(3.30%)	13(3.15%)	2(4.76%)	0.917
114	Maternal_exposure to radiation in early pregnancy	27(5.93%)	25(6.05%)	2(4.76%)	0.996
115	Maternal_exposure to pesticide in early pregnancy	1(0.22%)	1(0.24%)	0(0.00%)	0.159
116	Maternal_keeping pets in early pregnancy	14(3.08%)	14(3.39%)	0(0.00%)	0.457
117	Maternal_vaginal bleeding in early pregnancy	6(1.32%)	5(1.21%)	1(2.38%)	0.939
118	Maternal_fever in early pregnancy	1(0.22%)	0(0.00%)	1(2.38%)	0.159
119	Maternal_diarrhea in early pregnancy	2(0.44%)	2(0.48%)	0(0.00%)	0.44
120	Maternal_abdominal pain in early pregnancy	5(1.10%)	5(1.21%)	0(0.00%)	0.952
121	Maternal_flu in early pregnancy	13(2.86%)	12(2.91%)	1(2.38%)	0.771
122	Maternal_viral hepatitis in early pregnancy	2(0.44%)	2(0.48%)	0(0.0%)	0.44
123	Maternal_smoking in early pregnancy	25(5.49%)	24(5.81%)	1(2.38%)	0.566
124	Maternal_age
	< 22	37(8.13%)	35(8.47%)	2(4.76%)	0.482
	22-29	374(82.20%)	336(81.36%)	38(90.48%)
	30-34	35(7.69%)	33(7.99%)	2(4.76%)
	≥ 35	9(1.98%)	9(2.18%)	0(0.00%)
125	Paternal_age
	< 22	4(0.88%)	3(0.73%)	1(2.38%)	0.241
	22-29	368(80.88%)	331(80.15%)	37(88.1%)
	30-34	62(13.63%)	58(14.04%)	4(9.52%)
	≥ 35	21(4.62%)	21(5.08%)	0(0.00%)
126	Paternal_alcohol consumption (ml/day)	0.0[0.0, 0.0]	0.0[0.0, 0.0]	0.0[0.0, 0.0]	0.029
127	Paternal_heart rate (times/min)	75.0[70.0, 78.0]	75.0[70.0, 78.0]	74.0[70.0, 78.0]	0.313
128	Maternal_diastolic blood pressure (mmHg)	70.0[68.0, 75.0]	70.0[68.0, 75.0]	70.0[62.25, 79.0]	0.424
129	Maternal_weight (kg)	51.0[47.0, 56.0]	51.5[48.0, 56.0]	50.0[47.0, 58.75]	0.455
130	Maternal_systolic blood pressure (mmHg)	108.167±10.655	108.034±10.519	109.476±11.97	0.404
131	Paternal_diastolic blood pressure (mmHg)	75.0[70.0, 80.0]	75.0[70.0, 80.0]	76.0[70.0, 80.0]	0.175
132	Maternal_smoking amount before pregnancy (n/day)	0.0[0.0, 0.0]	0.0[0.0, 0.0]	0.0[0.0, 0.0]	0.262
133	Maternal_body mass index (kg/m2)	20.2[18.775, 22.045]	20.2[18.82, 22.03]	20.115[18.377, 22.56]	0.393
134	Maternal_thyroid stimulating hormone (μIU/ml)	1.86[1.23, 2.72]	1.86[1.23, 2.7]	1.92[1.257, 2.955]	0.235
135	Maternal_platelet count (*10^9/L)	202.0[167.0, 237.0]	201.0[167.0, 237.0]	208.5[171.25, 243.0]	0.309
136	Maternal_PM2.5 exposure in the last trimester (μg/m³)	82.217[57.538, 105.422]	81.76[57.543, 104.697]	92.117[56.817, 114.288]	0.264
137	Maternal_blood glucose (mmol/L)	4.7[4.265, 5.2]	4.71[4.3, 5.2]	4.525[4.2, 5.092]	0.161
138	Maternal_PM2.5 exposure in the second trimester (μg/m³)	72.85[58.57, 92.51]	72.85[59.51, 93.16]	74.12[56.57, 91.125]	0.412
139	Maternal_alanine aminotransferase (u/L)	15.5[11.0, 23.05]	15.3[11.0, 23.0]	16.5[12.0, 24.15]	0.152
140	Paternal_alanine aminotransferase (u/L)	22.0[15.0, 31.0]	22.0[15.0, 30.5]	22.9[14.25, 37.5]	0.203
141	Maternal_heart rate (times/min)	78.0[72.0, 80.0]	78.0[72.0, 80.0]	78.0[74.0, 80.0]	0.156
142	Maternal_creatinine (μmol/L)	68.4[57.9, 80.0]	68.4[57.9, 80.0]	68.45[55.775, 81.775]	0.373
143	Paternal_smoking amount before pregnancy (n/day)	0.0[0.0, 10.0]	0.0[0.0, 10.0]	3.5[0.0, 7.75]	0.28
144	Maternal_red blood cell (*10^12/L)	4.23[3.9, 4.53]	4.23[3.9, 4.53]	4.21[3.902, 4.51]	0.39
145	Maternal_white blood cell (*10^12/L)	6.7[5.5, 8.15]	6.7[5.5, 8.3]	6.15[5.125, 7.4]	0.03
146	Paternal_systolic blood pressure (mmHg)	117.0[110.0, 120.0]	115.0[110.0, 120.0]	120.0[110.0, 125.0]	0.035
147	Paternal_creatinine (μmol/L)	83.61±17.727	83.495±17.693	84.74±18.238	0.665
148	Maternal_alcohol consumption before pregnancy (ml/day)	0.0[0.0, 0.0]	0.0[0.0, 0.0]	0.0[0.0, 0.0]	0.352
149	Paternal_secondhand smoking amount before pregnancy(n/day)	0.0[0.0, 5.5]	0.0[0.0, 5.0]	0.0[0.0, 8.0]	0.436
150	Maternal_PM2.5 exposure in the first trimester (μg/m³)	70.4[54.81, 95.0]	72.28[55.31, 96.02]	64.075[54.732, 82.992]	0.175
151	Maternal_secondhand smoking amount before pregnancy (n/day)	0.0[0.0, 0.0]	0.0[0.0, 0.0]	0.0[0.0, 0.0]	0.064
152	Maternal_hemoglobin (g/L)	125.0[117.0, 133.0]	125.0[117.0, 132.0]	128.0[119.0, 135.75]	0.085
153	Target Characteristic: LGA or Not LGA
	Male gender	246(54.07%)	227(54.96%)	19(45.24%)	0.297
	Gestational at birth (week)	40.0[39.0, 40.0]	40.0[39.0, 40.0]	39.0[39.0, 40.0]	0.065
	Birth weight (kg)	3.30[3.00, 3.55]	3.25[3.00, 3.50]	4.05[3.95, 4.33]	<0.001
Table S1: The above data were presented as number (%), median [interquartile range] or mean ± standard deviation. And Continuous variables are compared by the Student’s t-test or Wilcoxon Mann–Whitney U test. Categorical variables are compared by Chi-square or Fisher’s exact test. The target characteristic LGA was defined as neonates having a birth weight over the 90th percentile for their gender…
